# Supplementary material for: Band width selection data from Near Infra-red Spectral (NIRS) quantitative modelling of energy storage components (protein, lipid, glycogen) for single and multi-bivalve species models
Source: Data Brief. 2018 Apr 22;18:1509–12. doi: 10.1016/j.dib.2018.04.054 (PMC5997973; doi:10.1016/j.dib.2018.04.054)
Supplement: Supplementary file 2 — Lipid Band width selections_Supplementary material. [file mmc2.xlsx]

## Sheet: S. glomerata_Lipid
Band widths selected for Saccostrea glomerata modelling of lipids
Maximum (cm-1)	Minimum (cm-1)
6450	6422
6640.5	6607.5
6835	6787.5
6862	6854
6977	6885.5
7031	6984.5
7053.5	7038.5
7118.5	7068
5603.5	5580.5
7305	7255
7397	7351
7577	7547
7670.5	7641.5
7964	7903
8413	8351
8519	8473
8609.5	8574.5
8939	8858
9017	9011
9364	9279
9479.5	9415.5
9635.5	9565
9923.5	9867
5897.5	5850.5
5990	5946
6125.5	6090.5

## Sheet: O.angasi_Lipid
Band widths selected for Ostrea angasi modelling of lipids
Maximum (cm-1)	Minimum (cm-1)
5144	5104
6171	6141
6553	6507
6872	6844
6941.5	6892
5333	5291
6958.5	6945.5
7023	6977
7117	7031.5
7572	7552
7864.5	7819.5
7992.5	7971.5
5520.5	5479.5
8092.5	8013
8236	8200
8416	8362.5
8504	8496
8751	8670.5
8802.5	8769.5
5604.5	5579.5
8991	8936
9040	8997
9660	9636
5692.5	5679.5
9736	9680
5803	5757
5880.5	5867.5
5975.5	5960.5

## Sheet: M.galloprovincialis_Lipid
Band widths selected for Mytilus galloprovincialis modelling of lipids
Maximum (cm-1)	Minimum (cm-1)
6833	6791
7381.5	7366.5
7755	7745
8183.5	8100.5
8286.5	8197.5
6910	6902
8524	8476
8809.5	8761.5
9022	9006
9215.5	9139
9367	9276.5
9632	9566
7250	7214
7284	7276

## Sheet: A.trapezia_Lipid
Band widths selected for Anadara trapezia modelling of lipids
Maximum (cm-1)	Minimum (cm-1)
8427	8385
8504	8496
8610	8574
8753	8665
8990	8946
9114	9037.5
7251	7213
9218.5	9140.5
9354.5	9292
9460.5	9388.5
9548.5	9507
9731.5	9655.5
7951.5	7920.5
8075	8012.5
8229	8113

## Sheet: 3 Oyster_Lipid
Band widths selected for 3 oyster species modelling of lipids
Maximum (cm-1)	Minimum (cm-1)
6367	6317
6632	6616
6823.5	6785
6958	6881
7114	6992
5517.5	5482.5
7201	7171
7289	7271
7404	7369.5
7665.5	7646.5
7756	7744
7810.5	7757.5
7854.5	7829.5
7928.5	7879.5
8004	7960
8081.5	8025
8234.5	8110.5
8753.5	8668.5
5644	5632
8988.5	8948.5
9125	9037.5
9629	9569
9739	9678
9929.5	9868.5
5785.5	5774.5
5878	5870

## Sheet: 5 Bivalve_Lipid
Band widths selected for 5 bivalve species modelling of lipids
Maximum (cm-1)	Minimum (cm-1)
6447.5	6424.5
6543.5	6516.5
7288.5	7271.5
7474.5	7461.5
7578.5	7545.5
7755.5	7744.5
7811	7758.5
7849.5	7814.5
7958.5	7870
8003	7960
8086.5	8006.5
8324.5	8181.5
8753.5	8675.5
6738.5	6709.5
9129	8955
9223.5	9137
9488	9413.5
9554.5	9507
9739	9679.5
6770.5	6757.5
9835.5	9746.5
6835	6780
6955	6903.5
