# Supplementary material for: Band width selection data from Near Infra-red Spectral (NIRS) quantitative modelling of energy storage components (protein, lipid, glycogen) for single and multi-bivalve species models
Source: Data Brief. 2018 Apr 22;18:1509–12. doi: 10.1016/j.dib.2018.04.054 (PMC5997973; doi:10.1016/j.dib.2018.04.054)
Supplement: Supplementary file 3 — Protein band width selections_Supplementary material. [file mmc3.xlsx]

## Sheet: S. glomerata_Protein
Band widths selected for Saccostrea glomerata modelling of protein
Maximum (cm-1)	Minimum (cm-1)
5315	5309
5513.5	5486.5
6439.5	6432.5
7290	7270
7346	7306
7623	7593
7864	7820
7994.5	7969.5
8224.5	8211.5
8324.5	8241.5
8412.5	8347
8461	8443
5710.5	5661.5
8933	8852.5
9115	9037.5
9363.5	9279
9491	9424
9551	9503.5
9730.5	9677.5
9807.5	9747
5877.5	5870.5
6081.5	6042.5

## Sheet: O.angasi_Protein
Band widths selected for Ostrea angasi modelling of protein
Maximum (cm-1)	Minimum (cm-1)
6972	6897
7757	7743
7865.5	7818.5
8235	8201
8274	8254
8753.5	8667.5
8800	8760
9029.5	8998.5
9115.5	9050.5
9353.5	9280.5
7198.5	7173.5
9487	9419.5
9554.5	9505.5
9733.5	9678.5
9813.5	9747
7284	7276
7385.5	7362.5
7584	7540

## Sheet: M.galloprovincialis_Protein
Band widths selected for Mytilus galloprovincialis modelling of protein
Maximum (cm-1)	Minimum (cm-1)
7866.5	7817.5
8180.5	8099
8287	8197
8417	8334
8538.5	8476
6970	6934
8614.5	8576
8692.5	8679.5
8756.5	8707.5
8930.5	8858.5
9216	9153
9350.5	9280
9479	9420.5
7023	6977
9630	9562
9731.5	9673
7239	7225
7292	7268
7336	7316

## Sheet: A.trapezia_Protein
Band widths selected for Anadara trapezia modelling of protein
Maximum (cm-1)	Minimum (cm-1)
8070.5	8020
9361.5	9282
9454.5	9395
9551.5	9495.5
9742	9680.5
9821.5	9745
9924	9851
8335	8289
8516	8484

## Sheet: 3 Oysters_Protein
Band widths selected for 3 oyster species modelling of protein
Maximum (cm-1)	Minimum (cm-1)
5137.5	5110.5
6627	6621
6720.5	6715.5
6834	6739.5
6878	6838
6974.5	6882
5508.5	5491.5
7346.5	7305.5
7610.5	7605.5
7677.5	7634.5
7754	7746
7987	7977
8323.5	8291.5
8506	8494
5653.5	5622.5
8806.5	8757.5
9125	9050
9483.5	9421.5
9672	9557.5
9814	9747
9921	9861.5

## Sheet: 5 Bivalves_Protein
Band widths selected for 5 bivalve species modelling of protein
Maximum (cm-1)	Minimum (cm-1)
4760	4740
5694.5	5677.5
5785.5	5774.5
5889.5	5858.5
6085	6039
6118	6098
6172	6140
6260	6240
6445	6427
6741	6695
6957.5	6886
7066.5	6988
5129	5119
7579	7545
7670.5	7641.5
7756	7744
7807	7760
7859.5	7824.5
8006.5	7910
8086.5	8007
8234.5	8104.5
8326.5	8249
8428.5	8348.5
8562.5	8529.5
8618	8570.5
5336.5	5287.5
8941	8852
9027.5	8947.5
9221.5	9138
9269.5	9230.5
9365.5	9289.5
9554	9503
9652.5	9643.5
9833	9750.5
5596	5588
