# Supplementary material for: Band width selection data from Near Infra-red Spectral (NIRS) quantitative modelling of energy storage components (protein, lipid, glycogen) for single and multi-bivalve species models
Source: Data Brief. 2018 Apr 22;18:1509–12. doi: 10.1016/j.dib.2018.04.054 (PMC5997973; doi:10.1016/j.dib.2018.04.054)
Supplement: Supplementary file 4 — Carb Band width selections_Supplementary material. [file mmc4.xlsx]

## Sheet: S.glomerata_Carb
Band widths selected for Saccostrea glomerata modelling of glycogen
Maximum (cm-1)	Minimum (cm-1)
6956.5	6905.5
8321.5	8246.5
8421	8335.5
8610	8574
9033	8956.5
9356.5	9284
9735	9672
9914.5	9853.5
7399	7349
7662	7650
7810	7735.5

## Sheet: O.angasi_Carb
Band widths selected for Ostrea angasi modelling of carbohydrates
Maximum (cm-1)	Minimum (cm-1)
7471.5	7464.5
8336	8247.5
8371.5	8344.5
8505	8495
8936.5	8864.5
8984	8952
9218.5	9144.5
9483	9425.5
9670.5	9625.5
7672	7640
9824.5	9754.5
7774.5	7725.5
7890.5	7885.5
7991.5	7972.5

## Sheet: M.galloprovincialis_Carb
Band widths selected for Mytilus galloprovincialis modelling of carbohydrates
Maximum (cm-1)	Minimum (cm-1)
6785.5	6742.5
6824.5	6799.5
7334	7318
7773.5	7726.5
8095.5	8020
8701.5	8670.5
8800.5	8759.5
9124.5	8990.5
9356	9287
9816.5	9752
7007	6993
7252	7212
7304.5	7255.5

## Sheet: A.trapezia_Carb
Band widths selected for Anadara trapezia modelling of carbohydrates
Maximum (cm-1)	Minimum (cm-1)
4363	4277
5069.5	4365.5
9690.5	9510.5
5435.5	5380.5
5810	5536.5
7102	6972.5
8296.5	8049

## Sheet: 3 Oysters_Carb
Band widths selected for 3 oyster species modelling of carbohydrates
Maximum (cm-1)	Minimum (cm-1)
5322.5	5301.5
6086	6038
6121.5	6094.5
6166.5	6145.5
6259.5	6240.5
6438.5	6433.5
6550	6510
6634	6614
6782.5	6745.5
6826	6795.5
6875	6841
6955	6881.5
7200.5	7171.5
7678.5	7633.5
7808.5	7728.5
7995.5	7962.5
8237	8016
8423.5	8350.5
8531	8469.5
5613.5	5570.5
8624.5	8565.5
8754	8670
8808.5	8760.5
9125	9043.5
9224	9143.5
9363	9286
5646.5	5629.5
9502	9419
9553.5	9504.5
9733.5	9671
9821	9746
5879.5	5868.5

## Sheet: 5 bivalve species_Carb
Band widths selected for 5 bivalve species modelling of carbohydrates
Maximum (cm-1)	Minimum (cm-1)
6767	6761
7621.5	7594.5
7810	7726
7856	7822.5
7998.5	7885
8097	8021.5
8460.5	8443.5
8517	8482.5
8569	8523
8614	8575
8930.5	8820
9122	8992
6820	6804
9272	9228
9374.5	9287.5
9492.5	9422.5
9560	9501
